# Supplementary material for: Oleanane-Type Triterpene Conjugates with 1H-1,2,3-Triazole Possessing of Fungicidal Activity
Source: Molecules. 2022 Aug 2;27(15):4928. doi: 10.3390/molecules27154928 (PMC9370531; doi:10.3390/molecules27154928)
Supplement: Supplementary file 1 [file molecules-27-04928-s001.zip]

Archive with 1 entries (1 files):
- molecules-1819964-supplementary.pdf
